# Supplementary material for: Schwann cells modulate nociception in neurofibromatosis 1
Source: JCI Insight. 2024 Jan 23;9(2):e171275. doi: 10.1172/jci.insight.171275 (PMC10906222; doi:10.1172/jci.insight.171275)
Supplement: Supporting data values [file jciinsight-9-171275-s117.xlsx]

## Sheet: Figure 1 A B C
	1-2mo	4-5mo	7-9mo			1-2mo	4-5mo	7-9mo			1-2mo	4-5mo	7-9mo			1-2mo	4-5mo	7-9mo			1-2mo	4-5mo	7-9mo			1-2mo	4-5mo	7-9mo
Control	175	200	161.667		Nf1+/-	146.7	130	110		Control	90	88.3333	78.3333		PirtCre;Nf1f/+	140	105	46.6667		Control	175	200	161.667		DhhCre;Nf1f/f	103.333	228.333	63.3333
	86.6667	101.667	166.667			250	153.333	150			86.6667	181.667	85			93.3333	105	81.6667			86.6667	101.667	166.667			136.667	150	66.6667
	145	216.667	120			75	183.333				171.7	136.7	196.667			153.333	136.7	58.3333			145	216.667	120			146.667	206.667
	173.333	203.333	138.333			148.3	250	146.667			135	118.3	183.333			188.333	138.3	65			173.333	203.333	138.333			183.333	243.333	85
	133.333	250				123.3	143.333	146.667			148.3	186.7	190			96.6667	98.3	150			133.333	250				93.3333	141.667	166.7
	150	73.333	70			160	161.667	90			75	108.3	130			80	121.7	90			150	73.333	70			80	83.3	146.7
	246.667	191.7	210			125	195	90			98.3	213.3	190			170	191.7	173.333			246.667	191.7	210			170	200
	123.333	131.7	240			136.7	86.6667	123.333			151.7	131.7	75			236.667	131.7	220			123.333	131.7	240			215	250
	80	131.7	180			200	91.6667	106.667			188.3	158.3	73.3333			140	131.7	73.3333			80	131.7	180			80	125
	178.3	213.3	163.333			200	250	153.33			206.7	193.3	150			150	151.667	130			186.667	250	203.333			165	123.3
	81.7	170	45			190	150	60			115	90	196.667			191.7	96.7	150			220	86.6667	83.3333			193.3	166.7
	190	191.7	126.667			183.3	170	80			188.3	216.7	190			70	135	51.6667			200	250
						150		90			136.7	130	130			161.7	210	166.667			130	90	130
																128.3	250	183.3			166.7	216.7
							Fig 1 A									160	173.3	51.7			115	96.7	166.7
																140	95	166.667			193.3	223.3
																70	201.7	190			178.3	213.3
																96.7	243.3	75			198.3	116.7
																					81.7	170
																Fig 1 B					190	191.7
																										Fig 1 C

## Sheet: Figure 1 D E F 
	% time in Light chamber					% time in Light chamber					% time in Light chamber					% time in Light chamber					% time in Light chamber					% time in Light chamber
	0mm	0.5mm	2mm			0mm	0.5mm	2mm			0mm	0.5mm	2mm			0mm	0.5mm	2mm			0mm	0.5mm	2mm			0mm	0.5mm	2mm
Control	28.3333	31.6667	0.555556		Nf1+/-	2.7778	21.6667	23.3333		Control	35	31.1111	0.5556		PirtCre;Nf1f/+	18.8889	12.7778	11.6667		Control	28.3333	31.6667	2.22222		DhhCre;Nf1f/f	41.1111	40	0
	13.8889	19.4444	44.4444			34.4444	60.5556	97.7778			42.2222	20.5556	23.3333			30.5556	44.4444	34.4444			13.8889	19.4444	0.555556			38.8889	38.8889	37.2222
	25.5556	38.8889	2.22222			16.1111	0.5556	17.7778			26.6667	8.3333	96.1111			28.3333	24.4444	36.1111			25.5556	38.8889	44.4444			0	49.4444	40
	6.66667	8.33333	8.88889			31.6667	4.4444	100			37.2222	21.6667	1.1111			21.6667	13.3333	52.7778			6.66667	8.33333	2.22222			43.3333	34.4444	8.88889
	37.7778	31.6667	37.2222			83.3333	78.8889	54.4444			22.2222	26.6667	66.1111			34.4444	21.6667	2.77778			37.7778	31.6667	8.88889			38.3333	50.5556	47.2222
	0	44.4444	8.88889			42.2222	10	72.2222			47.7778	43.8889	38.3333			34.4444	21.6667	2.77778			0	44.4444	37.2222			0	38.3333	38.3333
	23.8889	21.1111	27.2222			28.8889	20.5556	46.6667			39.4444	11.6667	9.4444			41.6667	21.6667	6.11111			23.8889	21.1111	8.88889			26.1111	38.3333	20.5556
	14.4444	7.22222	28.8889			24.4444	10	49.4444			32.7778	30	20			37.7778	25.5556	1.11111			14.4444	7.22222	27.2222			30	46.6667	22.7778
	25	39.4444	20.5556			23.8889	46.6667	22.7778			33.3333	45.5556	5			33.8889	32.7778	13.8889			25	39.4444	28.8889			27.2222	23.8889	37.7778
	37.7778	27.2222	36.1111			27.7778	24.4444	32.7778			3.3333	0	0			21.6667	23.8889	36.6667			37.7778	27.2222	20.5556
	26.1111	24.4444	11.6667			32.7778	62.2222	100			73.8889	0	20			32.7778	32.7778	18.3333			26.1111	24.4444	36.1111
	31.6667	15.5556	24.4444			0	18.8889	31.6667			32.2222	21.1111	18.3333			31.6667	8.88889	3.33333			31.6667	15.5556	11.6667
	37.2222	26.1111	32.7778			31.6667	26.1111	72.2222			23.8889	40.5556	36.6667			23.3333	25	22.2222			37.2222	26.1111	24.4444
	35	20.5556	21.1111								27.2222	16.1111	10								35	20.5556	32.7778
	24.4444	19.4444	36.6667																		24.4444	19.4444	21.1111
	32.2222	28.8889	0			Fig 1 D										Fig 1 E					32.2222	28.8889	36.6667				Fig 1 F

## Sheet: Fig 2 C D E F G H
	HTMR Mechanical Thresholds						HTMR Mechanical Firing					HTMR Heat Thresholds					CPM Mechanical thresholds					CPM Mechanical Firing					CPM Heat thresholds
	WT C57	Nf1+/-	DhhCre;Nf1f/f				WT C57	Nf1+/-	DhhCre;Nf1f/f			WT C57	Nf1+/-	DhhCre;Nf1f/f			WT C57	Nf1+/-	DhhCre;Nf1f/f			WT C57	Nf1+/-	DhhCre;Nf1f/f			WT C57	Nf1+/-	DhhCre;Nf1f/f
	10	0.4	1				10	1	10			45.9	44.9	35.7			1	1	0.07			8	2	9			40.9	37.5	51.8
	10	10	0.4				1	1	21			41.516	44.9	39.6			0.5	1	0.07				3	8			36.6	39	43.8
	2	1	0.07				1		14			39.5		38.6			1	1	0.07			8	3	6			34.1	37.5	39.1
	2	10	0.4				1	4	12					38.01			0.5	2				6	1				38.4	34.5
		2	0.07					2						36.03			2.6	4				3	2				46.6	51
	2	1	0.07				1	14									2.6	2				5	2				40.6	40.7
	2	1					1										1	0.4				5	1				43.4	40
	2	1						1						Fig 2E			0.5	1				3	5				48	50
	2						5										1	0.4				8	3				35.3	35.2
	4	2															10.2	1										38.2
								2									1	0.4				7	2				39.1	38.4
			Fig 2 C					2									0.1	1				9					43.6	37.7
								2									5.1					1					46.2
								9									1	10				2					48.3
								0.7									0.5					6					39.8
								18									2.6					8					37.7
																	1					4					40.3
									Fig 2 D								1					7					38.4
																	1					4					42.9
																	0.1					5					37.6
																	0.5					7					45.8
																	0.1					5					42.8
																	2.6					4					41.8
																	0.5					4					45.3
																	0.5					2					45
																	1					4					42
																	2.6										38.1
																	5.1					6					39
																	2.6					6					33.6
																	0.5					8					36.6
																	2.6					2					44.1
																	1					5					35.5
																	1					3					40.9
																	0.1					5					33.8
																	0.5					2					44
																	0.5					4					41.1
																	0.5					3					37.9
																	0.5					3					42.9
																	2.6										32.3
																	0.5					1					39.7
																	10.2					4					31
																						5					33
																	0.5					1					51.9
																	2.6					4					37.2
																	2.6					2					43.9
																	1					7					38.8
																	1										31.8
																	1					2					42.2
																	0.5					6					38.3
																	1					1					46.5
																	0.5					1					44.2
																	0.5					1					41.1
																	0.5					3					39.9
																	0.1					1					44.1
																	1					6					42.2
																	1					8					41.5
																	0.5					1					46.6
																	1					2					35
																	0.5					2					47
																	0.1
																	0.5							Fig 2G					Fig 2H
																	1
																	2.6
																	10.2
																	0.5
																	0.5
																	5.1
																	1
																			Fig 2F

## Sheet: Fig 3A V.
	Fluoresence Intensity
	No treatment	CNO Treated
	47.592	30.381
	0	30.547
	27.593	30.567
	31.7	30.765
	55.79	31.181
	49.116	31.371
	28.212	31.693
	37.104	31.705
	23.712	31.819
	30.913	32.064
	18.399	32.43
	25.232	32.932
	15.853	32.952
	21.498	33.047
	20.246	33.422
	14.438	33.643
	13.041	34.394
	11.628	34.443
	15.207	34.821
	8.606	34.861
	15.984	35.436
	15.984	35.557
	12.517	35.917
	21.243	36.016
	21.812	36.149
	18.626	36.31
	27.249	36.823
	33.856	37.003
	14.433	37.286
	19.943	37.631
	28.586	38.056
	15.627	38.144
	26.677	38.355
	28.324	38.79
	10.538	38.867
	17.778	39.859
	15.381	39.947
	14.643	40.16
	6.591	40.346
	13.941	40.965
	14.312	41.313
	16.878	41.782
	16.39	42.208
	7.792	43.906
	20.221	43.945
	17.45	45.115
	15.577	45.729
	20.526	46.117
	28.697	46.562
	10.258	47.638
	16.474	47.74
	29.278	47.865
	14.61	48.241
	18.525	48.272
	47.468	49.164
	8.829	49.561
	19.985	49.633
	13.29	49.885
	14.502	52.949
	14.181	53.421
	14.093	53.604
	16.262	54.507
	7.073	54.753
	11.795	55.217
	17.473	56.212
	18.823	56.223
	13.364	56.941
	25.48	57.263
	5.219	57.778
	7.302	58.683
	11.671	59.822
	16.265	60.86
	19.324	62.238
	10.765	66.346
	11.875	66.609
	19.3019	42.9968

## Sheet: Fig 3 B & C
	hM3Dq			DhhCre;hM3Dq					% of time in light chamber
	Pre CNO	Post CNO		Pre CNO	Post CNO				hM3Dq				DhhCre;hM3Dq
	163.333	88.3333		185	68.3333				0mm	0.5mm	1mm		0mm	0.5mm	1mm
	198.333	136.667		176.7	163.333				0.0722222	0.0444444	0.0944444		6.66667	32.2222	96.1111
	250	247.33		200	236.667				7.22222	4.44444	9.44444		21.6667	82.7778	88.8889
	113.33	206.7		196.667	126.667				40	13.8889	1.66667		0.555556	7.77778	1.66667
	113.33	164.3		186.667	90				0	0	0		16.1111	46.6667	28.3333
	250	188.3		156.66	17.58				2.77778	16.1111	1.66667		0	0	0
	240	228.7		164	58.33				6.66667	1.11111	13.8889		37.2222	19.4444	9.44444
	197.33	188.3		224.66	137.66				29.4444	15.5556	62.2222		2.22222	64.4444	1.11111
	196.66	167.3		230	134.66				19.4444	13.3333	14.4444		2.77778	50	5.55556
	212.33	247.33							21.1111	66.1111	12.2222		13.3333	16.6667	2.22222
									93.8889	16.6667	98.3333		13.3333	3.88889	82.2222
				Fig 3 B					22.7778	11.1111	83.8889		47.2222	43.8889	48.3333
																Fig 3 C

## Sheet: Fig 3 D E and G
				CPM Mechanical firing		hM3Dq					DhhCre;hM3Dq
	CPMMechanical Thresholds			0.07g	.4g	1g	2g	4g	10g		0.07g	.4g	1g	2g	4g	10g
	hM3Dq	DhhCre;hM3Dq		0	1	2	4	5	6		1	4	5	2	6	5
	0.4	0.07			3	1	4	4	4		2	2
	1	0.07					1	3				1	6	3	4	5
	2	0.4							4				2	5	6	5
		1				1	1				7	6	7			8
	1	0.07			1	2	4	2	4			1	1	2	2	2
	1	0.4			2	4	4	2			1				5
	0.4	0.07					3	1	2				1	2	3	4
	2	1					4	4	1		2	3	4	5	5	6
	2	0.07						2	4
	4					5	1	3	4		2				6
	1	0.07							1			2	6	5	5	5
		0.4									2	1	1	7
		0.07							Fig 3 E				2	2	3	3
		1									2	1	2	1	1	1
		0.07									1	4	6	1
		0.07											3	4	6	6
		1														1
											1				4	4
		0.07											3	6	6	8
		1											3	3	10	6
		1										3	1	1	1
		0.4										2	1	2	11	2
		0.4									3	5	4	6	13	3
		0.07											2	2	2	2
		1										1	2	4	4	7
		0.4									2	2	2	7	8	4
		0.07									4	4	1	4
		0.07
																Fig 3 E
		Fig 3 D

## Sheet: Fig 4 B & C
					% of time in light chamber
						Before c21 inj		After c21 inj.			Before c21 inj		After c21 inj.
		Fluorescence intensity				0 mm	0.5mm	0mm	0.5mm		0 mm	0.5mm	0mm	0.5mm
		Vechicle	C21(200µM)			31.1111	20.5556	3.33333	1.11111		3.33333	18.3333	13.3333	11.6667
		16.75	12.3611		Control	71.6667	11.6667	18.8889	39.4444	DhhCre;hM4Di	45	58.3333	15.5556	11.6667
	Media only	20.1396	7.26771			2.77778	18.3333	12.2222	84.4444		21.1111	7.22222	3.88889	10.5556
		26.0222	9.14286			10	2.22222	3.33333	66.1111		26.6667	11.6667	3.88889	2.22222
		2692.6	1811.4			2.22222	7.22222	1.66667	1.66667		10.5556	21.1111	2.77778	32.7778
	ATPonly	2738.95	1691.75			1.11111	2.22222	2.77778	16.6667		21.1111	23.3333	1.11111	14.4444
		2668.06	1849.16								17.7778	62.7778	1.66667	10
						4.44444	8.88889	29.4444	28.8889
			Fig 4 B			0.555556	7.22222	1.11111	2.22222
						15.5556	12.2222	5.55556	2.22222
						13.3333	17.7778	13.8889	12.2222
						5	3.88889	14.4444	7.77778
						18.3333	16.1111	5.55556	1.11111
						7.77778	21.6667	1.11111	20
						1.11111	15.5556	15	2.22222
						31.1111	22.7778	13.3333	1.11111
						12.7778	17.2222	11.6667	18.8889
														Fig 4 C

## Sheet: Table 1
	DRG L2/3 -> mRNA isolation -> RT -> qPCR. GAPDH threshold = 0.5, all others = 0.2
	Normalized with GAPDH				Normalized with GAPDH				Normalized with GAPDH
	Gene	Control	Exp		Gene	Control	Exp		Gene	Control	Exp
		12.196	9.106			15.015	12.815			5.213	5.227
		13.241	11.993			14.762	12.893			5.194	4.985
		11.405	8.88			14.178	8.598			5.835	4.219
		13.232	9.99		TNFα	14.784	8.538		P2X3	4.1	4.658
		13.635				13.153
		12.29				10.599
	GDNF	10.66				10.266
		9.854	6.736			10.338	7.958			6.56	7.844
		10.113	8.982			10.587	10.821			6.02	6.549
		10.51	6.967			10.279	8.754			9.612	4.971
		10.126	7.834		MCP1	12.975	8.897		TRPV1	5.752	4.576
	NGF	8.388				11.006				9.325
		8.078				11.475				8.635
		9.416								9.549
		14.7	9.784			4.538	3.45
		13.883	11.816			4.558	3.176
		15.041	8.072			4.447	8.631
	IL1β	9.917	9.735		GFRα1	3.371	8.158
		7.79				7.486
		8.964				7.242
						7.294
		8.851	6.032			6.258	8.433
		9.203	9.53			6.202	5.004
		8.67	8.081			8.805	4.982
	IL6		8.797		trkA	5.78	4.419
						8.052
						7.456
						8.516

## Sheet: Table 2
	DRG L2/3 -> mRNA isolation -> RT -> qPCR. GAPDH threshold = 0.5, all others = 0.2
	Normalized with GAPDH				Normalized with GAPDH				Normalized with GAPDH
	Gene	Control	Exp		Gene	Control	Exp		Gene	Control	Exp
		13.3784	12.09			9.90742	9.22064			13.4973	12.716
		12.2682	11.89		GFRα1	9.75773	11.1092		Nav1.6	12.9102	13.0557
	GDNF	13.03	11.99			10.279	9.01444			13.331	12.3615
						3.4121	3.08724			13.0046
		9.26354	7.81865		trkA	3.78009	4.0414			13.2198
		9.23737	9.33161			4.2657	3.2321			12.8312
	NGF	8.13447	8.76961			6.11521	6.10997			5.4908	5.25657
		8.71832			P2X3	6.11806	5.73137		Nav1.7	4.51003	3.92348
		6.43111	5.69112			6.31503	5.8951			4.36419	4.59621
		6.29001	6.75112			6.59553	6.71861			5.23333
	IL1β	3.56014	3.71111		TRPV1	6.98715	6.14696			4.37551
		7.31113				6.502	6.4201			5.17783
		3.87712	2.12038			5.42905	5.90824			2.73738	1.93998
		3.8167	4.08666		CaV3.2	5.65322	5.77216			2.68876	2.96569
	IL6	4.15702	7.11431			5.9288	5.81133			2.34437	2.91029
		7.69				5.49609				3.15508
		7.68826	7.51094			5.55845			Nav1.8	2.44245
	TNFα	7.69227	7.50315			5.79647				3.06282
		7.68658	7.46399			5.63623	5.45051			2.69244	2.63053
		13.5309	12.6902			4.93902	4.98846			2.84496	2.68085
	MCP1	11.3734	13.7101		CaV2.2	4.72225	4.88879			2.72723	1.83481
		15.3995	12.79			5.92256				2.79989
						5.0245			Nav1.9	2.63983
						5.49609				2.19112

## Sheet:  Fig 6 B & C
				% of time in light chamber
	Fluorescence intensity			Control	Before α GDNF inj		After α GDNF inj.		DhhCre;Nf1f/f	Before α GDNF inj		After α GDNF inj.
	Exp.	Control			0 mm	0.5mm	0mm	0.5mm		0 mm	0.5mm	0mm	0.5mm
	1957.84	1296.24			42.2222	6.11111	28.8889	33.3333		41.6667	36.1111	26.6667	29.4444
	1256.24	2649.14			33.3333	2.22222	8.33333	17.2222		42.7778	46.6667	39.4444	11.6667
	1239.83	1836.94			28.3333	7.22222	6.11111	10.5556		31.1111	35	46.1111	16.1111
	1224.93	1716.75			50	12.2222	24.4444	27.7778		44.4444	45	37.2222	15.5556
	979.339	2182.18			21.1111	13.8889	22.7778	18.3333		33.3333	22.7778	21.1111	22.2222
	946.246	2749.98			53.3333	38.8889	24.4444	38.8889		57.2222	33.8889	59.4444	46.1111
		2012.46			35.5556	38.3333	18.8889	28.3333		28.8889	42.2222	12.7778	6.11111
	1267.4	2063.38			28.8889	33.3333	33.8889	37.7778		7.77778	82.7778	16.6667	23.3333
					36.6667	28.3333	40	24.4444
		Fig 6 B			31.1111	38.3333	47.7778	29.4444
					33.8889	20.5556	19.4444	16.6667
					32.7778	32.7778	38.8889	45
					34.4444	27.7778	33.3333	15
					28.3333	27.7778	25	24.4444
					48.3333	37.2222	51.1111	78.8889
					28.8889	40	21.1111	17.7778
					25.5556	26.6667	17.2222	21.6667
					26.6667	20	21.6667	20.5556
					42.7778	23.3333	38.3333	38.3333
													Fig 6 C

[truncated: 7 more sheets: SF1 , SF2, SF3, SF 4, SF5, SF6 , ST 2]
